# Supplementary material for: The Effect of Genotype Combinations of Wolbachia and Its Drosophila melanogaster Host on Fertility, Developmental Rate and Heat Stress Resistance of Flies
Source: Insects. 2023 Dec 5;14(12):928. doi: 10.3390/insects14120928 (PMC10743879; doi:10.3390/insects14120928)
Supplement: Supplementary file 1 [file insects-14-00928-s001.zip]

Archive with 1 entries (1 files):
- insects-2713044-supplementary.pdf
